# Supplementary material for: Comparative Transcriptome Analysis Reveals the Regulation of Growth Activity in Poria cocos Under Different Light Duration Stimulations
Source: Genes (Basel). 2025 Nov 24;16(12):1404. doi: 10.3390/genes16121404 (PMC12732724; doi:10.3390/genes16121404)
Supplement: Supplementary file 1 [file genes-16-01404-s001.zip › Table S1.xlsx]

## Sheet: 附表1
Table S1 Annotation Statistics Table
Database	Number of Genes	Percentage (%)
KEGG	27237	46.46
Nr	53199	90.75
SwissProt	35005	59.71
TrEMBL	53071	90.53
KOG	31608	53.92
GO	43502	74.21
Pfam	41031	69.99
Annotated in at least one Database	54101	92.29
Total Unigenes	58622	100
