# Supplementary material for: Comparative Transcriptome Analysis Reveals the Regulation of Growth Activity in Poria cocos Under Different Light Duration Stimulations
Source: Genes (Basel). 2025 Nov 24;16(12):1404. doi: 10.3390/genes16121404 (PMC12732724; doi:10.3390/genes16121404)
Supplement: Supplementary file 1 [file genes-16-01404-s001.zip › Table S2.xlsx]

## Sheet: 附表2
Table S2 Statistical Table of Differential Genes
group	total	down	up
2_vs_1	11581	5126	6455
3_vs_1	11304	6001	5303
