# Supplementary material for: Comparative Transcriptome Analysis Reveals the Regulation of Growth Activity in Poria cocos Under Different Light Duration Stimulations
Source: Genes (Basel). 2025 Nov 24;16(12):1404. doi: 10.3390/genes16121404 (PMC12732724; doi:10.3390/genes16121404)
Supplement: Supplementary file 1 [file genes-16-01404-s001.zip › Table S3.xlsx]

## Sheet: 附表3
Table S3 compareKEGG_Enrichment
ID	Description	Count	pvalue	qvalue	Group
ko00100	Steroid biosynthesis	50	7.33159831116586e-08	1.00442896862972e-05	2_vs_1
ko00630	Glyoxylate and dicarboxylate metabolism	158	2.54534962270429e-05	0.00348712898310488	2_vs_1
ko00920	Sulfur metabolism	40	4.89426274454767e-05	0.0067051399600303	2_vs_1
ko00650	Butanoate metabolism	40	8.052631664018e-05	0.0110321053797047	2_vs_1
ko01200	Carbon metabolism	336	0.00026925004075176	0.0368872555829917	2_vs_1
ko01110	Biosynthesis of secondary metabolites	1094	0.00039009170339008	0.0534425633644418	2_vs_1
ko00620	Pyruvate metabolism	154	0.00094765939549032	0.129829337182174	2_vs_1
ko00944	Flavone and flavonol biosynthesis	39	0.0028323585885144	0.388033126626473	2_vs_1
ko01100	Metabolic pathways	1782	0.00413600443702537	0.566632607872476	2_vs_1
ko03050	Proteasome	85	0.00924948831470051	1	2_vs_1
ko00250	Alanine, aspartate and glutamate metabolism	60	0.0205443461752343	1	2_vs_1
ko00904	Diterpenoid biosynthesis	14	0.0205938906599723	1	2_vs_1
ko00053	Ascorbate and aldarate metabolism	96	0.0237604102097478	1	2_vs_1
ko00660	C5-Branched dibasic acid metabolism	6	0.0262364837614583	1	2_vs_1
ko03010	Ribosome	248	0.0337807490008403	1	2_vs_1
ko00904	Diterpenoid biosynthesis	20	0.00094038447627368	0.128832673249494	3_vs_2
ko00514	Other types of O-glycan biosynthesis	7	0.00251459055699745	0.344498906308651	3_vs_2
ko03440	Homologous recombination	52	0.00365907306558849	0.501293009985624	3_vs_2
ko00750	Vitamin B6 metabolism	35	0.018570368069186	1	3_vs_2
ko00650	Butanoate metabolism	39	0.0239542124184184	1	3_vs_2
ko04130	SNARE interactions in vesicular transport	21	0.0248066282660209	1	3_vs_2
ko01232	Nucleotide metabolism	84	0.0274908320434154	1	3_vs_2
ko03030	DNA replication	56	0.047042245942731	1	3_vs_2
ko04016	MAPK signaling pathway - plant	118	0.0550802756427111	1	3_vs_2
ko01230	Biosynthesis of amino acids	277	0.0584837544096019	1	3_vs_2
ko00240	Pyrimidine metabolism	80	0.0626649032458529	1	3_vs_2
ko00250	Alanine, aspartate and glutamate metabolism	71	0.0695903401869144	1	3_vs_2
ko03430	Mismatch repair	50	0.0773177142735923	1	3_vs_2
ko01110	Biosynthesis of secondary metabolites	1347	0.086933164286924	1	3_vs_2
ko00230	Purine metabolism	88	0.090438301601331	1	3_vs_2
ko01110	Biosynthesis of secondary metabolites	1137	4.10684107652161e-12	5.70850909636504e-10	3_vs_1
ko01100	Metabolic pathways	1800	1.61062584402257e-09	2.23876992319138e-07	3_vs_1
ko00905	Brassinosteroid biosynthesis	52	2.81277880715233e-07	3.90976254194173e-05	3_vs_1
ko00196	Photosynthesis - antenna proteins	9	2.3361170181068e-05	0.00324720265516845	3_vs_1
ko00940	Phenylpropanoid biosynthesis	109	0.0002921338753913	0.0406066086793908	3_vs_1
ko00630	Glyoxylate and dicarboxylate metabolism	146	0.00041502453040997	0.057688409726987	3_vs_1
ko00380	Tryptophan metabolism	96	0.00051238177693148	0.0712210669934762	3_vs_1
ko00908	Zeatin biosynthesis	45	0.00110683726458775	0.153850379777697	3_vs_1
ko00061	Fatty acid biosynthesis	79	0.00119110705348257	0.165563880434077	3_vs_1
ko04146	Peroxisome	125	0.00152111252028676	0.21143464031986	3_vs_1
ko00071	Fatty acid degradation	75	0.00408132082982673	0.567303595345915	3_vs_1
ko00592	alpha-Linolenic acid metabolism	58	0.00414197266119949	0.57573419990673	3_vs_1
ko00920	Sulfur metabolism	33	0.00465292882739026	0.646757107007246	3_vs_1
ko00780	Biotin metabolism	63	0.00649900507433	0.903361705331871	3_vs_1
ko01240	Biosynthesis of cofactors	293	0.00934629970113714	1	3_vs_1
