# Supplementary material for: Comparative Transcriptome Analysis Reveals the Regulation of Growth Activity in Poria cocos Under Different Light Duration Stimulations
Source: Genes (Basel). 2025 Nov 24;16(12):1404. doi: 10.3390/genes16121404 (PMC12732724; doi:10.3390/genes16121404)
Supplement: Supplementary file 1 [file genes-16-01404-s001.zip › Table S4.xlsx]

## Sheet: 附表5
Table S4 Primers for QPCR
ID	Primer
BLI4-F	5' AGGGCGTAAGCATTCTTTGTCT 3'
BLI4-R	5' CCAGTTTGTAGTCTTCTCGTCGTAG 3'
MAPK-F	5' GGGCTGCGTCAAGCTCATATT 3'
MAPK-R	5' CCCAGCCTCTCTCAACATCTTTC 3'
CYP-F	5' GAATAAGGCATCCAGAGATAGCACA 3'
CYP-R	5' ACATCTCCATCATTGCCTCCC 3'
GCN2-F	5' CCGTCTCAATCATCGGTTCGT 3'
GCN2-R	5' AACAAATCGGAGTCTCCTCCTTT 3'
COX-F	5' GTCTCCCTTGTCGCTGAACTG 3'
COX-R	5' CAAACCCTCTACTGCTGAGAAAGTC 3'
SNF1-F	5' GCCCGAGAACTTGCTCTTTGA 3'
SNF1-R	5' CTGTTCGTCCCATACCACCTTG 3'
his3-1-F	5' AGTCCACGGAACTCCTAATCA 3'
his3-1-R	5' AGCGGCTAAGTTGGTGTCT 3'
